# Supplementary material for: Tailoring the Random Lasing Properties by Controlled Phase Separation Process in PMMA:PVK Dye-Doped Polymeric Blends
Source: Polymers (Basel). 2021 Sep 19;13(18):3182. doi: 10.3390/polym13183182 (PMC8467720; doi:10.3390/polym13183182)
Supplement: Supplementary file 1 [file polymers-13-03182-s001.zip]

Archive with 1 entries (1 files):
- polymers-1374395-supplementary.pdf
